# Supplementary material for: Physical Fitness, Executive Functions, and Academic Performance in Children and Youth: A Cross-Sectional Study
Source: Behav Sci (Basel). 2024 Nov 1;14(11):1022. doi: 10.3390/bs14111022 (PMC11591446; doi:10.3390/bs14111022)
Supplement: Supplementary file 1 [file behavsci-14-01022-s001.zip]

Archive with 1 entries (1 files):
- behavsci-3264775-supplementary.pdf
